# Supplementary material for: Common Bean (Phaseolus vulgaris L.) NAC Transcriptional Factor PvNAC52 Enhances Transgenic Arabidopsis Resistance to Salt, Alkali, Osmotic, and ABA Stress by Upregulating Stress-Responsive Genes
Source: Int J Mol Sci. 2024 May 27;25(11):5818. doi: 10.3390/ijms25115818 (PMC11172058; doi:10.3390/ijms25115818)
Supplement: Supplementary file 1 [file ijms-25-05818-s001.zip]

Archive with 1 entries (1 files):
- ijms-3020804-supplementary.pdf
